# Supplementary material for: Capillary electrophoresis-mass spectrometry as a tool for Caenorhabditis elegans metabolomics research
Source: Metabolomics. 2023 Jun 23;19(7):61. doi: 10.1007/s11306-023-02025-7 (PMC10289983; doi:10.1007/s11306-023-02025-7)
Supplement: Supplementary file 1 — Supplementary Material 1 [file 11306_2023_2025_MOESM1_ESM.xlsx]

## Sheet: Table_S1
			pos														neg
			CE-MS (µeff-scale)				CE-MS (MT-scale)					HILIC-MS					CE-MS (µeff-scale)				CE-MS (MT-scale)					HILIC-MS
Mix*	Mass	Name	µeff (pos)	RSD µeff (pos)	FWHM µeff (pos)	µeff (pos) min conc	MT (pos)	RSD MT (pos)	FWHM MT (pos)	N MT (pos)	MT (pos) min conc	RT (pos)	RSD RT (pos)	FWHM RT (pos)	N RT (pos)	RT (pos) min conc	µeff (neg)	RSD µeff (neg)	FWHM µeff (neg)	min conc µeff (neg)	MT (neg)	RSD MT (neg)	FWHM MT (neg)	N MT (neg)	min conc MT (neg)	RT (neg)	RSD RT (neg)	FWHM RT (neg)	N RT (neg)	min conc RT (neg)
E	169.085	1-METHYL-L-HISTIDINE	1503.3	0.154563	35.7995	1	448.905	6.95369	5.11322	42700.1	1	676.255	0.204508	12.0704	17389.6	1										367.834	0.887591	7.84995	12164.1	10
F	203.116	Acetyl-Carnitine	1203.98	5.86793	51.6271	1	492.265	18.3545	43.8461	698.306	1	472.112	0.143876	6.8182	26562	1
E	135.054	ADENINE	1594.02		19.9426	50	479.943		2.15907	273750	50	175.385	5.07982	19.9894	426.478	1										127.863	0.578422			1
E	267.097	ADENOSINE	352.256		39.7641	50	750.323		13.639	16766.4	50	191.658	1.95799	12.6562	1270.46	1										134.312	0.679158	5.44918	3365.73	1
E	89.0477	Alanine	1000.27	1.95994	26.4317	10	561.044	8.20202	6.66375	39270.6	10	566.606	0.339092	6.62989	40463.2	10										387.227	0.820432	7.01867	16862.8	10
C / D	347.063	AMP	-8.75428	-125.577	8.98755	1	840.125	7.0572	4.82389	168036	1	609.348	0.278435	8.5793	27947.1	1	-9.72852	-6.31062	7.64651	10	979.122	3.31086	5.51811	174423	1	654.355	0.171636	40.0968	1475.42	25
G	174.112	Arginine	1586.58	0.280277	34.7912	1	400.756	3.81531	4.45056	44920.1	1	739.707	0.0447098	6.68418	67847.3	1										922.599	0.0823858	29.0895	5572.66	10
D	132.053	Asparagine	670.464	0.972425	27.1479	10	577.619	3.94876	33.936	1604.99	10	599.439	0.0837794	4.82154	85630.5	1										442.144	0.249068	21.7722	2284.7	1
F	133.038	Aspartic acid	412.057	16.6908	38.9881	1	685.518	8.71348	15.4939	10844.9	10	671.092	0.0952809	6.13828	66218.8	10					1499.3		12.591	78553.9	16	628.832	0.0446417	11.8697	15548.8	10
C		ATP																								1124.23		11.8997	49447.5	50
F	122.037	BENZOATE	561.673	0.488149	130.789	25	612.704	0.192615	110.756	169.544	25	476.298	0.101847	25.1166	1992.27	10										139.09	0.738756	5.28656	3834.9	10
G	117.079	BETAINE	483.583	1.45818	31.8429	1	610.591	5.93269	9.11857	24840.3	1	462.698	0.183642	11.9692	8278.99	1
D	244.088	BIOTIN	-14.6756	-10.0658	15.2717	10	826.992	7.73641	8.88594	47985	10	115.508	4.8689	10.5959	658.344	1					982.931	2.06984	10.635	47323.8	16	254.025	0.811765	6.52708	8391.2	1
F	161.105	Carnitine	1391.45	0.858447	76.0719	1	472.237	20.6204	12.1042	8432.56	1	558.466	0.458491	34.1785	1479.1	1
G	226.107	CARNOSINE	1808.05	0.33768	42.3949		376.267	3.85834	4.5761	37455.2	1	765.614	0.0431248	5.50389	107199	1										709.154	0.275086	12.7527	17131.1	1
G	104.108	CHOLINE	1951.56	0.52182	51.4888	10	362.703	3.53459	5.11617	27843.4	10	362.884	0.602905	15.274	3127.09	1
C / G	174.016	cis-Aconitate					1036.58		15.0467	26292.8	50	204.971		8.63482	3121.68	50	-315.222	-54.1158	15.2902	10	799.845	10.3249	7.5357	62412.9	10
C	192.027	Citrate	-130.599	-8.76899	13.7079	25	969.182	5.44475	12.192	35008.3	50	481.991		2.987	144250	50	-141.623	-2.66967	19.1188	10	888.126	3.01143	11.4296	33450	10
F	222.067	CYSTATHIONINE	690.264	2.54886	31.9386	1	585.919	10.0561	8.53986	26078.5	1	743.802	0.075693	7.38232	56239.1	1										860.066	0.41749	17.9703	12690	5
D		Cysteine																								377.41		15.7686	3173.59	50
E	441.14	FOLATE	304.744	15.0224	41.0624	10	727.923	2.01812	15.0691	12927.2	10	598.864	7.98849	8.41009	28090.8	1					1271.88	2.79591	28.7666	10829.9	10	1101.06	8.89316	16.0483	26078	10
C	339.996	Fructose-1,6-bis-P										661.769	6.18111	26.0033	3588.11	1
C		Fumarate					982.365	4.80431	48.0998	2310.83	25
C	180.063	Glucose
C	260.03	Glucose-6-P										614.43	6.44382	39.1312	1365.87	10					761.437	17.3963	103.212	301.523	25
G	147.053	Glutamic acid	595.93	7.07411	27.7808	1	579.489	6.2204	8.49889	25755.9	1	638.076	0.0664019	5.89284	64953.9	10										637.309	0.194402	11.2365	17821.6	1
C	146.069	Glutamine	642.175	2.65573	44.5106	1	589.063	5.38705	11.9749	13405.6	1	601.153	0.673411	7.19159	38710.6	1										443.536	0.236511	9.1728	12952.8	1
G	132.042	Glutaric Acid	-23.0343	-2.50545	15.121	10	816.767	7.7932	7.87834	59543.8	10						-20.5218	-4.88545	15.0123	10	957.058	1.3166	10.7686	43759.4	10	734.856	0.0962884	13.0564	17549.6	1
C / D	169.998	Glyceraldehyde-3-P					585.895		55.7078	612.799	50	656.596	4.96116	43.9163	1238.38	1										827.213	27.9554			1
F	106.027	GLYCERATE	-65.1498		13.4816	50											-68.5019		16.0387	50	929.782	1.68545	10.6964	41859.7	10	203.858		96.217	24.8692	16
D		Glycine										588.921	0.0925894	2.87136	233050	10
E	155.069	Histidine	1555.06	0.327608	35.1884	1	449.496	7.96906	5.12337	42643.2	1	712.125	0.60476	10.8078	24051.8	1										455.226	1.42155	16.5674	4182.67	1
F	135.035	HOMOCYSTEINE	689.805	6.58172	20.8458	1	651.046	18.5543	9.23134	27555.2	1	588.011	26.6865	9.37201	21808	25										290.933	1.0575	6.34673	11641.2	16
D	192.027	Isocitrate	-101.362		20.2992	50	947.253		14.1512	24822.9	50						-100.856	-1.08061	18.4563	10	909.273	2.18337	12.0793	31391.9	10	953.304	22.3889	67.9058	1091.84	10
D	131.095	Isoleucine	783.563	0.706523	34.6246	1	545.178	4.50621			1	440.676	0.204845	6.99941	21959.7	1
C	90.0317	Lactate																								321.268	56.0772			10
C	131.095	Leucine	761.254	2.65887	47.3946	1	562.317	4.87798	13.6168	9447.6	1	427.449	2.44985	7.24559	19281.1	1
E	146.106	Lysine	1666.97	0.655475	35.8845	1	422.432	18.0072	8.29744	14359.3	1	758.124	1.11097	7.17818	61796.1	1										1010.28	0.738881	11.4429	43183.9	10
C	134.022	Malate	659.553	2.78803	54.2635	10	582.32	4.1219	12.4028	12212.1	10	458.081	0.713849	12.4282	7526.2	16	-89.5937	-2.59328	16.4895	10	915.089	2.58382			1
C	149.051	Methionine	661.856	2.24951	44.3815	1	581.436	6.13875	12.8834	11283.7	1	455.847	0.843206	9.23444	13499.8	1									258.765	0.892709	11.6118	2751.21	1
D	663.109	NAD+	-21.3746	-3.70321	19.129	10	858.283	2.9206	10.9784	33860.7	10	713.363	0.10908	6.46307	67492.2	1										723.807	0.452239	8.10458	44187	10
G		NADH										707.2		15.68	11269.4	50
E	122.048	NICOTINAMIDE	1594.03	0.211619	29.5266	16	443.772	5.7844	3.98149	68823.4	10	109.121	1.06416	14.1577	329.106	1										138.703	0.423642	7.60743	1841.66	25
G	131.095	NORLEUCINE	771.458	0.934647	43.4767	10	525.038	9.1998	9.39421	17305	5
F	132.006	Oxaloacetate																								184.214		8.931	2356.97	10
D	165.079	phe-ala	611.079	0.884894	30.6973	1	589.416	5.36798	8.47281	26810.1	1	397.247	0.136478	9.9162	8890.81	10										210.235	0.156993	12.6058	1540.93	1
D	136.052	PHENYL ACETATE	1590.79	0.206563	75.0812	16	449.628	25.7543			25	174.709	0.252142	26.2056	246.237	1										138.734	4.22422	7.46443	1913.75	1
D	164.047	PHENYLPYRUVATE	592.34	2.35249	40.2993	25	614.812	2.21156	11.6958	15308.5	25															124.712	25.6303	16.0696	333.67	1
F	115.063	Proline	550.797	2.27892	28.8766	1	626.75	10.565	18.8143	6147.81	1	506.322	0.0807657	8.64121	19020.1	1										310.899	0.0954444	6.56837	12411.8	10
C	88.016	Pyruvate					564.733	3.87959			10						-89.5937	-2.59328	16.4895	10						153.303	0.939946	9.32493	1497.34	10
E	384.122	S-ADENOSYLHOMOCYSTEINE	1147.42	1.44799	36.627	1	554.098	23.7288	6.7983	36802.9	1	593.886	0.299397	7.77612	32314	1										437.996	0.927527	9.94831	10738.7	1
E		S-ADENOSYLMETHIONINE																								384.716	0.884444	10.9454	6844.25	25
C	105.043	Serine	751.05	2.44569	49.5797	1	564.733	3.87959			10	598.512	0.750113			10										437.386	0.0824987	8.68507	14050.5	10
E	145.158	SPERMIDINE					674.508	52.7437	18.0708	7718.46	50	860.24	5.87319	60.5379	1118.65	1
C	118.027	Succinate	1596.77	0.0502093	113.73	25	575.174	6.0083	10.582	16367.2	1						-26.9377	-3.4287	15.6668	10	961.547	2.61185	10.956	42672.2	10
C	119.058	Threonine	681.643	2.43349	43.7427	1	630.847	14.8154	8.25947	32318.7	1	570.431	0.530672	5.22009	66154.5	1										389.545	2.21841	8.78884	10883.4	1
C	204.09	Tryptophan										418.813	1.02922	13.3914	5418.73	1										232.477	1.73799	11.3377	2329.28	10
F	181.074	Tyrosine	571.735	2.51253	26.8212	1						476.298	0.101847	7.18888	24319	10										293.092	0.110971	6.36082	11762.3	10
G	102.068	Valeric acid																								103.776		4.17576	3421.62	1
D	117.079	Valine																								237.683	0.295357	8.05492	4823.75	16
	*For HILIC-MS analysis Standards were dissolved in 50% H2O / 50% ACN and for CE-MS analysis in milliQ containing 10 ppm Procaine, 10 ppm Ethyl Sulfate and 50 ppm Paracetamol.
Table S1: 60 Reference Standards used for the comparison of CE-MS and HILIC-MS. Table includes detected peaks in each method (for CE data in migration time and mobility/µeff scale), relative standards deviation (RSD) between detected concentrations, full width at half maximum (FWHM) of the peaks, the number of theoretical plates N and the minimum detected concentration of the standard.

## Sheet: Table_S2
	Metabolite	SMILES	XLogP	nRotB	nAtomLC	nB	nAtom	nAromBond	naAromAtom	nHBDon	nHBAcc	apol	TopoPSA	MW	nBase	nAcid
	1-METHYL-L-HISTIDINE	CN1C=C(N=C1)CC(C(=O)O)N	-2.811	3	8	12	23	0	0	2	5	24.5587	78.92	169.181	1	1
	Acetyl-Carnitine	CC(=O)OC(CC(=O)[O-])C[N+](C)(C)C	-1.001	6	7	13	31	0	0	0	4	31.4835	66.43	203.236	2	1
	ADENINE	Nc1ncnc2[nH]cnc12	-0.337	0	5	11	15	10	9	2	4	17.634	80.48	135.127	0	0
	ADENOSINE	Nc1ncnc2n(cnc12)[C@@H]1O[C@H](CO)[C@@H](O)[C@H]1O	-1.417	2	10	21	32	10	9	4	8	34.9763	139.54	267.242	0	0
	Alanine	CC(N)C(O)=O	-2.824	1	4	5	13	0	0	2	3	12.6516	63.32	89.0933	1	1
	AMP	C1=NC(=C2C(=N1)N(C=N2)C3C(C(C(O3)COP(=O)(O)O)O)O)N	-4.025	4	12	25	37	0	0	5	12	41.6791	192.6	347.222	0	2
	Arginine	NC(CCCNC(N)=N)C(O)=O	-2.924	6	9	11	26	0	0	5	6	25.8991	125.22	174.201	4	1
	Asparagine	NC(CC(N)=O)C(O)=O	-4.435	3	6	8	17	0	0	3	5	16.9803	106.41	132.118	1	1
	Aspartic acid	NC(CC(O)=O)C(O)=O	-3.707	3	6	8	16	0	0	3	5	16.0156	100.62	133.103	1	2
	ATP	Nc1ncnc2n(cnc12)[C@@H]1O[C@H](COP(O)(=O)OP(O)(=O)OP(O)(O)=O)[C@@H](O)[C@H]1O	-5.533	8	16	33	47	10	9	7	17	55.0847	308.56	507.181	0	4
	BENZOATE	OC(=O)c1ccccc1	1.637	1	6	9	15	6	6	1	2	17.9248	37.3	122.122	0	1
	BETAINE	C[N+](C)(C)CC(=O)[O-]	-1.227	2	5	7	19	0	0	0	2	18.8387	40.13	117.147	2	1
	BIOTIN	[H][C@]12CS[C@@H](CCCCC(O)=O)[C@@]1([H])NC(=O)N2	0.463	5	11	17	32	0	0	3	5	35.7747	103.73	244.312	0	1
	Carnitine	C[N+](C)(C)CC(O)CC([O])=O	-1.26	4	7	10	26	0	0	1	3	25.8279	37.3	161.199	2	0
	CARNOSINE	NCCC(=O)N[C@@H](CC1=CNC=N1)C(O)=O	-3.785	7	10	16	30	0	0	4	7	31.9811	116.81	226.233	1	1
	CHOLINE	C[N+](C)(C)CCO	-0.837	2	5	6	21	0	0	1	1	20.0371	20.23	104.171	2	0
	cis-Aconitate	OC(=O)C\C(=C\C(O)=O)C(O)=O	-1.034	4	7	11	18	0	0	3	6	19.3728	111.9	174.108	0	3
	cis-aconitic acid	OC(=O)C\C(=C\C(O)=O)C(O)=O	-1.034	4	7	11	18	0	0	3	6	19.3728	111.9	174.108	0	3
	Citrate	OC(=O)CC(O)(CC(O)=O)C(O)=O	-2.247	5	7	12	21	0	0	4	7	21.5083	132.13	192.124	0	3
	CYSTATHIONINE	NC(CCSCC(N)C(O)=O)C(O)=O	-3.209	7	10	13	28	0	0	4	6	29.9631	151.94	222.263	2	2
	Cysteine	NC(CS)C(O)=O	-2.575	2	5	6	14	0	0	2	3	15.5516	102.12	121.159	1	1
	FOLATE	Nc1nc2ncc(CNc3ccc(cc3)C(=O)N[C@@H](CCC(O)=O)C(O)=O)nc2c(=O)[nH]1	-3.096	10	20	34	51	17	16	6	12	58.6211	213.28	441.398	0	2
	Fructose-1,6-bis-P	C(C1C(C(C(O1)(COP(=O)(O)O)O)O)O)OP(=O)(O)O	-5.056	6	11	20	34	0	0	7	12	36.7791	223.06	340.116	0	4
	Fumarate	OC(=O)\C=C\C(O)=O	-0.416	2	6	7	12	0	0	2	4	12.9152	74.6	116.072	0	2
	Glucose	C(C1C(C(C(C(O1)O)O)O)O)O	-1.697	1	7	12	24	0	0	5	6	23.3735	110.38	180.156	0	0
	Glucose-6-P	C(C1C(C(C(C(O1)O)O)O)O)OP(=O)(O)O	-3.355	3	9	16	29	0	0	6	9	30.0763	166.72	260.136	0	2
	Glutamic acid	NC(CCC(O)=O)C(O)=O	-3.349	4	7	9	19	0	0	3	5	19.1091	100.62	147.129	1	2
	Glutamic acid	N[C@@H](CCC(O)=O)C(O)=O	-3.349	4	7	9	19	0	0	3	5	19.1091	100.62	147.129	1	2
	Glutamine	NC(CCC(N)=O)C(O)=O	-4.077	4	7	9	20	0	0	3	5	20.0739	106.41	146.145	1	1
	Glutamine	NC(CCC(N)=O)C(O)=O	-4.077	4	7	9	20	0	0	3	5	20.0739	106.41	146.145	1	1
	Glutaric Acid	OC(=O)CCCC(O)=O	-0.352	4	7	8	17	0	0	2	4	17.3423	74.6	132.115	0	2
	GLYCERALDEHYDE	[H]C(=O)C(O)CO	-1.309	2	5	5	12	0	0	2	3	11.6868	57.53	90.0781	0	0
	Glyceraldehyde-3-P	[H]C(=O)C(O)COP(O)(O)=O	-2.538	4	7	9	17	0	0	3	6	18.3896	113.87	170.058	0	2
	Glyceraldehyde-3-P	[H]C(=O)C(O)COP(O)(O)=O	-2.538	4	7	9	17	0	0	3	6	18.3896	113.87	170.058	0	2
	GLYCERATE	OCC(O)C(O)=O	-1.723	2	5	6	13	0	0	3	4	12.4888	77.76	106.077	0	1
	Glycine	NCC(O)=O	-3.35	1	4	4	10	0	0	2	3	9.55796	63.32	75.0667	1	1
	Histidine	NC(Cc1c[nH]cn1)C(O)=O	-3.115	3	7	11	20	5	5	3	4	21.4651	92	155.155	1	1
	HOMOCYSTEINE	NC(CCS)C(O)=O	-2.217	3	6	7	17	0	0	2	3	18.6451	102.12	135.186	1	1
	Isocitrate	OC(C(CC(O)=O)C(O)=O)C(O)=O	-2.064	5	7	12	21	0	0	4	7	21.5083	132.13	192.124	0	3
	Isoleucine	CCC(C)C(C(=O)O)N	-1.6	3	6	8	22	0	0	2	3	21.9323	63.32	131.173	1	1
	Lactate	C[C@H](O)C(O)=O	-0.591	1	4	5	12	0	0	2	3	11.6868	57.53	90.0781	0	1
	Leucine	CC(C)CC(N)C(O)=O	-1.389	3	6	8	22	0	0	2	3	21.9323	63.32	131.173	1	1
	Lysine	NCCCCC(N)C(O)=O	-2.949	5	8	9	24	0	0	3	4	23.6991	89.34	146.188	2	1
	Malate	OC(CC(O)=O)C(O)=O	-1.474	3	6	8	15	0	0	3	5	15.0508	94.83	134.088	0	2
	Methionine	CSCCC(N)C(O)=O	-1.853	4	7	8	20	0	0	2	3	21.7387	88.62	149.213	1	1
	NAD+	NC(=O)c1ccc[n+](c1)[C@@H]1O[C@H](COP(O)(=O)OP(O)(=O)OC[C@H]2O[C@H]([C@H](O)[C@@H]2O)n2cnc3c(N)ncnc23)[C@@H](O)[C@H]1O	-4.2	11	23	48	72	16	15	8	19	81.8182	337.88	664.434	1	2
	NADH	NC(=O)C1=CN(C=CC1)[C@@H]1O[C@H](COP(O)(=O)OP(O)(=O)OC[C@H]2O[C@H]([C@H](O)[C@@H]2O)n2cnc3c(N)ncnc23)[C@@H](O)[C@H]1O	-4.989	11	23	48	73	10	9	8	20	82.485	337.24	665.442	0	2
	NICOTINAMIDE	NC(=O)c1cccnc1	-0.343	1	6	9	15	6	6	1	3	17.5628	55.98	122.125	0	0
	NORLEUCINE	CCCCC(C(=O)O)N	-1.328	4	7	8	22	0	0	2	3	21.9323	63.32	131.173	1	1
	Oxaloacetate	OC(=O)CC(=O)C(O)=O	-0.645	3	6	8	13	0	0	2	5	13.7172	91.67	132.072	0	2
	Palmitoyl-CoA	[C@@H]1(N2C3=C(C(=NC=N3)N)N=C2)O[C@H](COP(OP(OCC(C)([C@H](C(NCCC(NCCSC(CCCCCCCCCCCCCCC)=O)=O)=O)O)C)(=O)O)(=O)O)[C@H]([C@H]1O)OP(O)(O)=O	0.629	36	42	67	131	0	0	9	24	144.252	415.08	1005.95	0	4
	phe-ala	C[C@H](NC(=O)[C@@H](N)Cc1ccccc1)C(O)=O	-1.681	6	11	17	33	6	6	3	5	36.3947	92.42	236.268	1	1
	PHENYL ACETATE	CC(=O)Oc1ccccc1	1.807	2	7	10	18	6	6	0	1	21.0183	26.3	136.148	0	0
	PHENYLPYRUVATE	C1=CC=C(C=C1)CC(=O)C(=O)O	0.907	3	8	12	20	0	0	1	3	23.5803	54.37	164.158	0	1
	Proline	OC(=O)C1CCCN1	-0.185	1	5	8	17	0	0	2	3	17.5051	49.33	115.131	1	1
	Pyruvate	CC(=O)C(O)=O	-0.426	1	4	5	10	0	0	1	3	10.3532	54.37	88.0622	0	1
	S-ADENOSYLHOMOCYSTEINE	C1=NC(=C2C(=N1)N(C=N2)C3C(C(C(O3)CSCCC(C(=O)O)N)O)O)N	-4.215	7	15	28	46	0	0	5	11	51.4859	204.65	384.412	1	1
	S-ADENOSYLMETHIONINE	C[S+](CC[C@H](N)C(O)=O)C[C@H]1O[C@H]([C@H](O)[C@@H]1O)n1cnc2c(N)ncnc12	-2.992	7	15	29	50	10	9	5	10	55.2462	182.63	399.447	2	1
	Serine	NC(CO)C(O)=O	-3.956	2	5	6	14	0	0	3	4	13.4536	83.55	105.093	1	1
	SPERMIDINE	NCCCNCCCN	-1.012	6	9	8	26	0	0	3	3	25.1955	64.07	131.22	3	0
	Succinate	OC(=O)CCC(O)=O	-0.71	3	6	7	14	0	0	2	4	14.2488	74.6	118.088	0	2
	Threonine	CC(C(C(=O)O)N)O	-3.496	2	5	7	17	0	0	3	4	16.5471	83.55	119.119	1	1
	Tryptophan	NC(Cc1c[nH]c2ccccc12)C(O)=O	-1.271	3	9	16	27	10	9	3	3	31.1655	79.11	204.226	1	1
	Tyrosine	NC(Cc1ccc(O)cc1)C(O)=O	-1.785	3	9	13	24	6	6	3	3	26.6807	83.55	181.189	1	1
	Valeric acid	CCCCC(O)=O	1.311	3	6	6	17	0	0	1	2	17.0719	37.3	102.132	0	1
	Valine	CC(C)C(N)C(O)=O	-2.169	2	5	7	19	0	0	2	3	18.8387	63.32	117.147	1	1
	Abbreviations:
	XLogP	XLogP
	nRotB	RotatableBondsCount
	nAtomLC	LargestChain
	nB	BondCount
	nAtom	AtomCount
	nAromBond	AromaticBondsCount
	naAromAtom	AromaticAtomsCount
	nHBDon	HBondDonorCount
	nHBAcc	HBondAcceptorCount
	apol	Sum of the atomic polarizabilities
	TopoPSA	topological polar surface area (TPSA)
	MW	molecular.Weight
	nBase	BasicGroupCount
	nAcid	AcidicGroupCount
	Table S2: 60 Reference Standards used for the comparison of CE-MS and HILIC-MS and their physicochemical properties

## Sheet: Table_S3
Name	Formula	SMILES	method	ion	msi	XLogP	nRotB	nAtomLC	nB	nAtom	nAromBond	naAromAtom	nHBDon	nHBAcc	apol	TopoPSA	MW	nBase	nAcid	Charge	mobility / RT
2-Acetamido-2-dexoyglucosamine	C8H16N2O5	CC(=O)N[C@H]1[C@H](N)O[C@H](CO)[C@@H](O)[C@@H]1O	HILIC	neg	msi 1	-1.984	3	9	15	31	0	0	5	7	30.9587	125.04	220.223	1	0	0	222.991
2-Aminoadipic acid	C6H11NO4	[NH3+][C@@H](CCCC([O-])=O)C([O-])=O	HILIC	neg	msi 2	-3.419	5	8	10	21	0	0	1	4	21.5359	107.9	160.148	1	2	-1	695.121
2-Phosphoglyceric acid	C3H7O7P	OCC(OP([O-])([O-])=O)C([O-])=O	HILIC	neg	msi 1	-3.433	4	6	10	15	0	0	1	7	17.1912	142.59	183.034	0	3	-3	1041.28
Adenine	C5H5N5	NC1=C2NC=NC2=NC=N1	HILIC	neg	msi 2	-1.287	0	5	11	15	0	0	2	5	17.634	75.13	135.127	0	0	0	127.065
AMP	C10H14N5O7P	NC1=C2N=CN(C3OC(COP([O-])([O-])=O)C(O)C3O)C2=NC=N1	HILIC	neg	msi 1	-4.025	4	12	25	35	0	0	3	12	40.3455	198.26	345.206	0	2	-2	631.926
Anthranilic acid	C7H7NO2	Nc1ccccc1C([O-])=O	HILIC	neg	msi 2	0.339	1	6	10	16	6	6	1	3	19.0248	66.15	136.128	0	1	-1	92.6403
Arginine	C6H14N4O2	NC(N)=[NH+]CCCC([NH3+])C([O-])=O	HILIC	neg	msi 1	-3.651	5	9	11	27	0	0	4	4	26.5659	133.78	175.209	5	1	1	904.361
Citric acid	C6H8O7	OC(CC([O-])=O)(CC([O-])=O)C([O-])=O	HILIC	neg	msi 1	-3.69	5	7	12	18	0	0	1	7	19.508	140.62	189.1	0	3	-3	1046.87
Cystathionine	C7H14N2O4S	NC(CSCCC([NH3+])C([O-])=O)C([O-])=O	HILIC	neg	msi 1	-3.637	7	10	13	27	0	0	2	5	29.2963	159.22	221.255	2	2	-1	825.615
Glucaric acid	C6H10O8	OC(C(O)C(O)C([O-])=O)C(O)C([O-])=O	HILIC	neg	msi 1	-4.544	5	8	13	22	0	0	4	8	22.3103	161.18	208.123	0	2	-2	685.277
Gluconic acid	C6H12O7	OC[C@@H](O)[C@@H](O)[C@H](O)[C@@H](O)C([O-])=O	HILIC	neg	msi 1	-4.22	5	8	12	24	0	0	5	7	23.5087	141.28	195.148	0	1	-1	428.751
Glucose 6-phosphate	C6H13O9P	OC1OC(COP([O-])([O-])=O)C(O)C(O)C1O	HILIC	neg	msi 1	-3.355	3	9	16	27	0	0	4	9	28.7427	172.38	258.12	0	2	-2	955.219
Glutamic acid	C5H9NO4	[NH3+]C(CCC([O-])=O)C([O-])=O	HILIC	neg	msi 1	-3.777	4	7	9	18	0	0	1	4	18.4423	107.9	146.122	1	2	-1	615.762
Glycerol-3-phosphate	C3H9O6P	OC[C@@H](O)COP([O-])([O-])=O	HILIC	neg	msi 1	-3.109	4	7	9	17	0	0	2	6	18.3896	122.69	170.058	0	2	-2	690.259
Guanosine	C10H13N5O5	NC1=NC2=C(N=CN2[C@@H]2O[C@H](CO)[C@@H](O)[C@H]2O)C(=O)N1	HILIC	neg	msi 1	-2.272	2	10	22	33	0	0	5	10	35.7783	153	283.241	0	0	0	223.797
Inosine	C10H12N4O5	OC[C@H]1O[C@H]([C@H](O)[C@@H]1O)N1C=NC2=C1[N-]C=NC2=O	HILIC	neg	msi 1	-1.178	2	10	21	30	0	0	3	9	33.3447	114.95	267.219	0	1	-1	197.932
Isocitric acid	C6H8O7	OC(C(CC([O-])=O)C([O-])=O)C([O-])=O	HILIC	neg	msi 1	-3.507	5	7	12	18	0	0	1	7	19.508	140.62	189.1	0	3	-3	1133.86
Methionine	C5H11NO2S	CSCCC([NH3+])C([O-])=O	HILIC	neg	msi 1	-1.8	4	7	8	20	0	0	1	2	21.7387	93.07	149.213	1	1	0	220.481
N-Acetylserine	C5H9NO4	CC(=O)N[C@@H](CO)C([O-])=O	HILIC	neg	msi 1	-4.161	4	6	9	18	0	0	2	5	18.4423	89.46	146.122	0	1	-1	288.442
Pantothenate	C9H17NO5	CC(C)(CO)C(O)C(=O)NCCC([O-])=O	HILIC	neg	msi 1	-1.824	7	10	14	31	0	0	3	6	31.6187	109.69	218.227	0	1	-1	247.802
Phenylalanine	C9H11NO2	[NH3+]C(CC1=CC=CC=C1)C([O-])=O	HILIC	neg	msi 1	-1.522	3	8	12	23	0	0	1	2	25.8787	67.77	165.189	1	1	0	195.978
Serine	C3H7NO3	NC(CO)C([O-])=O	HILIC	neg	msi 1	-4.437	2	5	6	13	0	0	2	4	12.7868	86.38	104.085	1	1	-1	436.36
Tryptophyl-Glutamate	C16H19N3O5	N[C@@H](Cc1c[nH]c2ccccc12)C(=O)N[C@@H](CCC([O-])=O)C([O-])=O	HILIC	neg	msi 2	-3.06	9	14	25	41	10	9	3	7	46.8055	151.17	331.324	1	2	-2	200.042
Tyrosine	C9H11NO3	[NH3+][C@@H](CC1=CC=C(O)C=C1)C([O-])=O	HILIC	neg	msi 1	-2.658	3	9	13	24	0	0	2	3	26.6807	88	181.189	1	1	0	286.054
UMP	C9H13N2O9P	OC1C(O)C(OC1COP([O-])([O-])=O)N1C=CC(=O)[N-]C1=O	HILIC	neg	msi 1	-3.601	4	12	22	31	0	0	2	11	35.5559	169.3	321.158	0	3	-3	605.818
Urate	C5H4N4O3	O=C1NC2=C([N-]1)C(=O)[N-]C(=O)N2	HILIC	neg	msi 1	-1.272	0	7	13	14	0	0	2	7	16.9396	75.27	166.095	0	2	-2	277.53
Xanthine	C5H4N4O2	O=C1NC(=O)C2=C([N-]1)N=CN2	HILIC	neg	msi 1	-0.48	0	6	12	14	0	0	2	6	16.8044	70.56	151.103	0	1	-1	142.795
2-Phosphoglycerate	C3H7O7P	OCC(OP(O)([O-])=O)C(O)=O	CE	neg	msi 1	-2.952	4	6	10	17	0	0	3	7	18.5248	136.93	185.049	0	3	-1	-987.026
Allo-threonine	C4H9NO3	C[C@H](O)[C@H]([NH3+])C(O)=O	CE	neg	msi 1	-0.796	2	5	7	18	0	0	3	3	17.2139	85.17	120.127	1	1	1	558.11
beta-NAD	C21H27N7O14P2	NC(=O)C1=C[N+](=CC=C1)C1OC(COP([O-])(=O)OP(O)(=O)OCC2OC(C(O)C2O)N2C=NC3=C(N)[NH+]=CN=C23)C(O)C1O	CE	neg	msi 2	-5.82	11	23	48	72	0	0	8	19	81.8182	338.17	664.434	2	2	1	-31.5151
cyclic AMP	C10H12N5O6P	Nc1[nH+]cnc2n(cnc12)[C@@H]1O[C@@H]2COP([O-])(=O)O[C@H]2[C@H]1O	CE	neg	msi 1	-1.448	1	11	25	34	10	9	3	9	39.5435	168.73	329.206	1	1	0	-15.968
Cystathionine	C7H14N2O4S	[NH3+][C@@H](CCSC[C@H]([NH3+])C([O-])=O)C([O-])=O	CE	neg	msi 2	-0.937	7	10	13	28	0	0	2	4	29.9631	160.84	222.263	2	2	0	637.301
Dihydroorotate	C5H6N2O4	OC(=O)C1CC(=O)NC(=O)N1	CE	neg	msi 1	-1.675	1	6	11	17	0	0	3	6	18.2088	95.5	158.112	0	1	0	-356.578
Glucosamine 6-sulfate	C6H13NO8S	[NH3+][C@H]1[C@H](O)O[C@H](COS([O-])(=O)=O)[C@@H](O)[C@@H]1O	CE	neg	msi 2	-3.385	3	9	16	29	0	0	4	8	29.6443	172.37	259.236	1	1	0	-40.9978
Glutamate	C5H9NO4	[NH3+][C@@H](CCC(O)=O)C(O)=O	CE	neg	msi 1	-0.649	4	7	9	20	0	0	3	4	19.7759	102.24	148.137	1	2	1	512.612
Glutamine	C5H10N2O3	NC(=O)CC[C@H]([NH3+])C(O)=O	CE	neg	msi 2	-1.377	4	7	9	21	0	0	3	4	20.7407	108.03	147.153	1	1	1	575.521
Glutathione	C10H17N3O6S	[NH3+][C@@H](CCC(=O)N[C@@H](CS)C(=O)NCC(O)=O)C([O-])=O	CE	neg	msi 2	-2.011	11	13	19	37	0	0	4	8	39.9475	202.07	307.325	1	2	0	346.286
Guanosine	C10H13N5O5	NC1=NC2=C(N=CN2[C@@H]2O[C@H](CO)[C@@H](O)[C@H]2O)C(=O)N1	CE	neg	msi 1	-2.272	2	10	22	33	0	0	5	10	35.7783	153	283.241	0	0	0	357.215
Hypoxanthine	C5H4N4O	O=c1[nH]cnc2nc[nH]c12	CE	neg	msi 2	0.227	0	5	11	14	10	9	2	3	16.6692	74.43	136.112	0	0	0	425.455
Inosine	C10H12N4O5	OC[C@H]1O[C@H]([C@H](O)[C@@H]1O)N1C=[NH+]C2=C1NC=NC2=O	CE	neg	msi 1	0.237	2	10	21	32	0	0	5	8	34.6783	128.59	269.234	1	0	0	54.9414
Lactose	C12H22O11	OC[C@H]1O[C@@H](O[C@H]2[C@H](O)[C@@H](O)[C@@H](O)O[C@@H]2CO)[C@H](O)[C@@H](O)[C@H]1O	CE	neg	msi 1	-3.663	4	11	24	45	0	0	8	11	44.6114	189.53	342.297	0	0	0	-22.5571
N-Formylglycine	C3H5NO3	OC(=O)CNC=O	CE	neg	msi 1	-1.144	3	6	6	12	0	0	2	4	12.12	66.4	103.077	0	1	0	-234.038
Paraxanthine	C7H8N4O2	CN1C=NC2=C1C(=O)N(C)C(=O)N2	CE	neg	msi 2	-0.637	0	7	14	21	0	0	1	6	23.6583	65.01	180.164	0	0	0	22.3373
Quinate	C7H12O6	O[C@@H]1C[C@@](O)(C[C@@H](O)[C@H]1O)C(O)=O	CE	neg	msi 2	-1.979	1	7	13	25	0	0	5	6	25.1335	118.22	192.167	0	1	0	-33.8124
Succinate	C4H6O4	OC(=O)CCC(O)=O	CE	neg	msi 2	-0.71	3	6	7	14	0	0	2	4	14.2488	74.6	118.088	0	2	0	-15.968
Trans-aconitate	C6H6O6	OC(=O)C\C(=C/C(O)=O)C(O)=O	CE	neg	msi 1	-1.034	4	7	11	18	0	0	3	6	19.3728	111.9	174.108	0	3	0	-329.223
Tyrosine	C9H11NO3	[NH3+][C@@H](CC1=CC=C(O)C=C1)C([O-])=O	CE	neg	msi 2	-0.492	3	9	13	24	0	0	2	3	26.6807	88	181.189	1	1	0	555.852
Urate	C5H4N4O3	O=C1NC2=C(N1)C(=O)NC(=O)N2	CE	neg	msi 1	-1.191	0	7	13	16	0	0	4	7	18.2732	99.33	168.11	0	0	0	-22.2508
1-Methyltryptophan	C12H14N2O2	Cn1cc(CC([NH3+])C(O)=O)c2ccccc12	HILIC	pos	msi 2	-3.637	7	10	13	27	0	0	2	5	29.2963	159.22	221.255	2	2	1	153.279
4-Acetamidobutanoate	C6H11NO3	CC(=O)NCCCC(O)=O	HILIC	pos	msi 1	-4.544	5	8	13	22	0	0	4	8	22.3103	161.18	208.123	0	2	0	289.925
Acetyl-carnitine	C9H17NO4	CC(=O)O[C@H](CC(O)=O)C[N+](C)(C)C	HILIC	pos	msi 1	-4.22	5	8	12	24	0	0	5	7	23.5087	141.28	195.148	0	1	1	575.808
Adenine	C5H5N5	NC1=C2NC=NC2=NC=[NH+]1	HILIC	pos	msi 2	-3.355	3	9	16	27	0	0	4	9	28.7427	172.38	258.12	0	2	1	230.717
Adenosine	C10H13N5O4	NC1=C2N=CN([C@@H]3O[C@H](CO)[C@@H](O)[C@H]3O)C2=NC=[NH+]1	HILIC	pos	msi 1	-3.777	4	7	9	18	0	0	1	4	18.4423	107.9	146.122	1	2	1	198.547
Adipoyl-carnitine	C13H23NO6	C[N+](C)(C)CC(CC(O)=O)OC(=O)CCCCC(O)=O	HILIC	pos	msi 1	-3.109	4	7	9	17	0	0	2	6	18.3896	122.69	170.058	0	2	1	643.893
Alanine	C3H7NO2	C[C@@H]([NH3+])C(O)=O	HILIC	pos	msi 1	-2.272	2	10	22	33	0	0	5	10	35.7783	153	283.241	0	0	1	602.472
Allo-threonine	C4H9NO3	C[C@H](O)[C@H]([NH3+])C(O)=O	HILIC	pos	msi 1	-1.178	2	10	21	30	0	0	3	9	33.3447	114.95	267.219	0	1	1	605.153
Aminoadipate	C6H11NO4	[NH3+]C(CCCC(O)=O)C(O)=O	HILIC	pos	msi 1	-3.507	5	7	12	18	0	0	1	7	19.508	140.62	189.1	0	3	1	689.108
AMP	C10H14N5O7P	Nc1[nH+]cnc2n(cnc12)[C@@H]1O[C@H](COP(O)([O-])=O)[C@@H](O)[C@H]1O	HILIC	pos	msi 1	-1.8	4	7	8	20	0	0	1	2	21.7387	93.07	149.213	1	1	0	650.25
Arginine	C6H14N4O2	NC(N)=[NH+]CCC[C@H]([NH3+])C(O)=O	HILIC	pos	msi 1	-4.161	4	6	9	18	0	0	2	5	18.4423	89.46	146.122	0	1	2	766.069
Betaine	C5H11NO2	C[N+](C)(C)CC(O)=O	HILIC	pos	msi 1	-1.824	7	10	14	31	0	0	3	6	31.6187	109.69	218.227	0	1	1	536.931
Cadaverine	C5H14N2	[NH3+]CCCCC[NH3+]	HILIC	pos	msi 1	-1.522	3	8	12	23	0	0	1	2	25.8787	67.77	165.189	1	1	2	813.764
Cartinine	C7H15NO3	C[N+](C)(C)C[C@H](O)CC(O)=O	HILIC	pos	msi 1	-4.437	2	5	6	13	0	0	2	4	12.7868	86.38	104.085	1	1	1	625.429
Citrulline	C6H13N3O3	NC(=O)NCCC[C@H]([NH3+])C(O)=O	HILIC	pos	msi 1	-3.06	9	14	25	41	10	9	3	7	46.8055	151.17	331.324	1	2	1	668.386
cyclic AMP	C10H12N5O6P	Nc1[nH+]cnc2n(cnc12)[C@@H]1O[C@@H]2COP([O-])(=O)O[C@H]2[C@H]1O	HILIC	pos	msi 1	-2.658	3	9	13	24	0	0	2	3	26.6807	88	181.189	1	1	0	490.999
Cystathionine	C7H14N2O4S	[NH3+][C@@H](CCSC[C@H]([NH3+])C([O-])=O)C([O-])=O	HILIC	pos	msi 1	-3.601	4	12	22	31	0	0	2	11	35.5559	169.3	321.158	0	3	0	811.758
dCMP	C9H14N3O7P	NC1=[NH+]C(=O)N(C=C1)C1CC(O)C(COP(O)([O-])=O)O1	HILIC	pos	msi 1	-1.272	0	7	13	14	0	0	2	7	16.9396	75.27	166.095	0	2	2	718.127
Decanoyl-carnitine	C17H33NO4	CCCCCCCCCC(=O)OC(CC(O)=O)C[N+](C)(C)C	HILIC	pos	msi 1	-0.48	0	6	12	14	0	0	2	6	16.8044	70.56	151.103	0	1	1	244.953
Deoxyadenosine	C10H13N5O3	NC1=C2N=CN([C@H]3C[C@H](O)[C@@H](CO)O3)C2=NC=[NH+]1	HILIC	pos	msi 1	-1.325	2	10	20	32	0	0	4	7	34.8411	117.64	252.25	1	0	1	170.984
Ethanolamine	C2H7NO	[NH3+]CCO	HILIC	pos	msi 1	-0.741	1	4	3	12	0	0	2	1	10.7563	47.87	62.0911	1	0	1	788.625
Glutamate	C5H9NO4	[NH3+][C@@H](CCC(O)=O)C(O)=O	HILIC	pos	msi 1	-0.649	4	7	9	20	0	0	3	4	19.7759	102.24	148.137	1	2	1	705.475
Glycocholic acid	C26H43NO6	C[C@H](CCC(=O)NCC(O)=O)[C@H]1CC[C@H]2[C@@H]3[C@H](O)C[C@@H]4C[C@H](O)CC[C@]4(C)[C@H]3C[C@H](O)[C@]12C	HILIC	pos	msi 1	3.265	7	18	36	76	0	0	5	7	80.3441	127.09	465.624	0	1	0	442.347
Guanidinosuccinate	C5H9N3O4	NC(=[NH2+])N[C@@H](CC(O)=O)C(O)=O	HILIC	pos	msi 1	-3.865	5	7	11	22	0	0	5	6	21.9759	138.24	176.151	4	2	1	718.395
Guanine	C5H5N5O	NC1=[NH+]C(=O)C2=C(N1)N=CN2	HILIC	pos	msi 1	0.057	0	6	12	17	0	0	4	5	19.1028	93.48	152.134	1	0	1	297.817
Guanosine	C10H13N5O5	NC1=NC2=C(N=CN2[C@@H]2O[C@H](CO)[C@@H](O)[C@H]2O)C(=O)N1	HILIC	pos	msi 1	-2.272	2	10	22	33	0	0	5	10	35.7783	153	283.241	0	0	0	407.011
Histidine	C6H9N3O2	[NH3+][C@@H](CC1=CNC=[NH+]1)C([O-])=O	HILIC	pos	msi 2	-0.455	3	7	11	21	0	0	3	3	22.1319	93.77	156.163	2	1	1	515.469
Inosine	C10H12N4O5	OC[C@H]1O[C@H]([C@H](O)[C@@H]1O)N1C=[NH+]C2=C1NC=NC2=O	HILIC	pos	msi 1	0.237	2	10	21	32	0	0	5	8	34.6783	128.59	269.234	1	0	1	327.35
Isobutyryl-carnitine	C11H22NO4	[H][C@@](CC(O)=O)(C[N+](C)(C)C)OC(=O)C(C)C	HILIC	pos	msi 1	0.026	7	8	15	38	0	0	1	4	38.3374	63.6	232.297	2	1	1	458.512
Isoleucine	C6H13NO2	CC[C@H](C)[C@H]([NH3+])C(O)=O	HILIC	pos	msi 1	1.1	3	6	8	23	0	0	2	2	22.5991	64.94	132.181	1	1	1	482.866
Kynurenine	C10H12N2O3	[NH3+][C@@H](CC(=O)C1=CC=CC=C1[NH3+])C([O-])=O	HILIC	pos	msi 1	-0.749	4	9	15	28	0	0	2	3	30.8743	112.48	209.222	2	1	1	436.947
Leucine	C6H13NO2	CC(C)CC([NH3+])C(O)=O	HILIC	pos	msi 2	1.311	3	6	8	23	0	0	2	2	22.5991	64.94	132.181	1	1	1	462.334
Lysine	C6H14N2O2	[NH3+]CCCCC([NH3+])C(O)=O	HILIC	pos	msi 2	0.285	5	8	9	26	0	0	3	2	25.0327	92.58	148.204	2	1	2	788.592
Methionine	C5H11NO2S	CSCC[C@H]([NH3+])C(O)=O	HILIC	pos	msi 1	0.847	4	7	8	21	0	0	2	2	22.4055	90.24	150.221	1	1	1	492.215
Methylglutaryl-carnitine	C13H23NO6	CC(CC(O)=O)CC(=O)OC(CC(O)=O)C[N+](C)(C)C	HILIC	pos	msi 1	-0.284	10	11	19	44	0	0	2	6	44.795	100.9	290.333	2	2	1	643.893
N-Acetylasparagine	C6H10N2O4	CC(=O)NC(=O)CC([NH3+])C([O-])=O	HILIC	pos	msi 1	-1.248	5	8	11	22	0	0	2	5	22.6359	113.94	174.155	1	1	0	625.713
N-Acetylgalactosamine	C8H15NO6	CC(=O)NC1C(O)OC(CO)C(O)C1O	HILIC	pos	msi 1	-1.488	3	9	15	30	0	0	5	7	29.9939	119.25	221.208	0	0	0	433.771
N-Acetylspermine	C12H28N4O	CC(=O)NCCC[NH2+]CCCC[NH2+]CCC[NH3+]	HILIC	pos	msi 2	0.352	13	16	16	48	0	0	4	2	46.9926	89.96	247.401	5	0	3	910.205
Ornithine	C5H12N2O2	[NH3+]CCCC([NH3+])C([O-])=O	HILIC	pos	msi 1	-0.554	4	7	8	22	0	0	2	2	21.2723	95.41	133.169	2	1	1	791.163
Pantothenate	C9H17NO5	CC(C)(CO)C(O)C(=O)NCCC(O)=O	HILIC	pos	msi 1	-1.343	7	10	14	32	0	0	4	6	32.2855	106.86	219.235	0	1	0	425.837
Phenylalanine	C9H11NO2	[NH3+][C@@H](CC1=CC=CC=C1)C(O)=O	HILIC	pos	msi 1	1.125	3	8	12	24	0	0	2	2	26.5455	64.94	166.197	1	1	1	438.001
Proline	C5H9NO2	[O-]C(=O)[C@@H]1CCC[NH2+]1	HILIC	pos	msi 1	-0.554	1	5	8	17	0	0	1	2	17.5051	56.74	115.131	2	1	0	791.088
Propanoylcarnitine	C10H19NO4	CCC(=O)O[C@H](CC(O)=O)C[N+](C)(C)C	HILIC	pos	msi 1	-0.267	7	8	14	35	0	0	1	4	35.2439	63.6	218.27	2	1	1	500.103
Pyridoxamine	C8H12N2O2	Cc1[nH+]cc(CO)c(C[NH3+])c1O	HILIC	pos	msi 2	1.42	2	7	12	26	6	6	4	1	27.2191	82.24	170.209	2	0	2	622.117
Quinine	C20H24N2O2	COc1ccc2[nH+]ccc([C@@H](O)[C@@H]3C[C@@H]4CC[N@H+]3C[C@@H]4C=C)c2c1	HILIC	pos	msi 2	3.483	4	13	27	50	11	10	3	1	56.3406	48.04	326.433	4	0	2	164.322
S-Adenosyl-methionine	C15H22N6O5S	C[S+](CC[C@H]([NH3+])C([O-])=O)C[C@H]1O[C@H]([C@H](O)[C@@H]1O)N1C=NC2=C(N)[NH+]=CN=C12	HILIC	pos	msi 2	-3.448	7	15	29	51	0	0	5	9	55.913	185.41	400.455	3	1	2	791.718
Spermidine	C7H19N3	[NH3+]CCCC[NH2+]CCC[NH3+]	HILIC	pos	msi 1	0.526	7	10	9	32	0	0	3	0	30.2894	71.89	148.27	4	0	3	972.764
Tauromuricholate	C26H45NO7S	C1[C@@]2([C@]3(CC[C@]4([C@]([C@@]3([C@H]([C@H]([C@@]2(C[C@@H](C1)O)[H])O)O)[H])(CC[C@@]4([C@@H](CCC(NCCS([O-])(=O)=O)=O)C)[H])[H])C)[H])C	HILIC	pos	msi 1	4.044	8	19	38	79	0	0	4	8	84.7129	155.37	514.697	0	1	-1	321.061
Tauroursodeoxycholic acid	C26H45NO6S	C1[C@@]2([C@]3(CC[C@]4([C@]([C@@]3([C@H](C[C@@]2(C[C@@H](C1)O)[H])O)[H])(CC[C@]4([H])[C@@H](CCC(NCCS(O)(=O)=O)=O)C)[H])C)[H])C	HILIC	pos	msi 1	4.856	8	19	37	79	0	0	4	7	84.5777	132.31	499.706	0	1	0	230.043
Tetradecenoyl-carnitine	C21H39NO4	CCCCCCCCCCCC=CC(=O)OC(CC(O)=O)C[N+](C)(C)C	HILIC	pos	msi 1	5.881	17	19	25	66	0	0	1	4	67.9397	63.6	370.547	2	1	1	254.097
Tyrosine	C9H11NO3	[NH3+][C@@H](CC1=CC=C(O)C=C1)C([O-])=O	HILIC	pos	msi 2	-0.492	3	9	13	24	0	0	2	3	26.6807	88	181.189	1	1	0	509.906
UMP	C9H13N2O9P	OC[C@H]1O[C@H]([C@H](O)[C@@H]1OP(O)([O-])=O)N1C=CC(=O)NC1=O	HILIC	pos	msi 1	-4.204	4	11	22	33	0	0	4	11	36.8895	178.5	323.174	0	2	-1	625.324
Uracil	C4H4N2O2	O=C1NC=CC(=O)N1	HILIC	pos	msi 1	-0.875	0	5	8	12	0	0	2	4	13.5112	58.2	112.087	0	0	0	132.468
Valeryl-carnitine	C12H23NO4	CCCCC(=O)O[C@@H](CC(O)=O)C[N+](C)(C)C	HILIC	pos	msi 1	0.871	9	10	16	41	0	0	1	4	41.431	63.6	246.324	2	1	1	415.163
Valine	C5H11NO2	CC(C)[C@H]([NH3+])C(O)=O	HILIC	pos	msi 2	0.531	2	5	7	20	0	0	2	2	19.5055	64.94	118.154	1	1	1	875.156
Xanthine	C5H4N4O2	O=C1NC2=C(NC=N2)C(=O)N1	HILIC	pos	msi 1	-0.654	0	6	12	15	0	0	3	6	17.4712	82.59	152.111	0	0	0	187.35
2-aminopentanoic acid	C5H11NO2	CCCC([NH3+])C(O)=O	CE	pos	msi 1	0.803	3	6	7	20	0	0	2	2	19.5055	64.94	118.154	1	1	1	743.005
4-Hydroxyphenylglycine	C8H9NO3	[NH3+][C@H](C([O-])=O)c1ccc(O)cc1	CE	pos	msi 2	0.038	2	8	12	21	6	6	2	2	23.5871	88	167.162	1	1	0	523.805
Adenine	C5H5N5	NC1=C2NC=NC2=NC=[NH+]1	CE	pos	msi 2	-0.846	0	5	11	16	0	0	3	4	18.3008	76.74	136.135	1	0	1	1081.62
Adenosine	C10H13N5O4	NC1=C2N=CN([C@@H]3O[C@H](CO)[C@@H](O)[C@H]3O)C2=NC=[NH+]1	CE	pos	msi 1	-1.926	2	10	21	33	0	0	5	8	35.6431	137.87	268.25	1	0	1	888.5
Alanine	C3H7NO2	C[C@@H]([NH3+])C(O)=O	CE	pos	msi 1	-0.124	1	4	5	14	0	0	2	2	13.3183	64.94	90.1012	1	1	1	838.374
Allo-threonine	C4H9NO3	C[C@H](O)[C@H]([NH3+])C(O)=O	CE	pos	msi 2	-0.796	2	5	7	18	0	0	3	3	17.2139	85.17	120.127	1	1	1	620.658
Aminoadipate	C6H11NO4	[NH3+]C(CCCC(O)=O)C(O)=O	CE	pos	msi 2	-0.291	5	8	10	23	0	0	3	4	22.8695	102.24	162.164	1	2	1	634.787
AMP	C10H14N5O7P	Nc1[nH+]cnc2n(cnc12)[C@@H]1O[C@H](COP(O)([O-])=O)[C@@H](O)[C@H]1O	CE	pos	msi 1	-2.037	4	12	25	37	10	9	5	10	41.6791	199.96	347.222	1	2	0	-16.4056
Arginine	C6H14N4O2	NC(N)=[NH+]CCC[C@H]([NH3+])C(O)=O	CE	pos	msi 2	-3.17	5	9	11	28	0	0	5	4	27.2327	130.95	176.217	5	1	2	1074.64
Aspartate	C4H7NO4	[NH3+][C@@H](CC(O)=O)C([O-])=O	CE	pos	msi 1	-1.488	3	6	8	16	0	0	2	4	16.0156	105.07	133.103	1	2	0	-18.3967
Betaine	C5H11NO2	C[N+](C)(C)CC(O)=O	CE	pos	msi 1	-0.746	2	5	7	20	0	0	1	2	19.5055	37.3	118.154	2	1	1	422.59
Citrulline	C6H13N3O3	NC(=O)NCCC[C@H]([NH3+])C(O)=O	CE	pos	msi 2	-1.209	6	9	11	26	0	0	4	5	25.6011	120.06	176.194	1	1	1	606.926
Creatine	C4H9N3O2	CN(CC(O)=O)C(N)=[NH2+]	CE	pos	msi 1	-2.945	3	6	8	19	0	0	3	4	18.6119	92.15	132.141	4	1	1	916.247
Cystathionine	C7H14N2O4S	[NH3+][C@@H](CCSC[C@H]([NH3+])C([O-])=O)C([O-])=O	CE	pos	msi 1	-0.937	7	10	13	28	0	0	2	4	29.9631	160.84	222.263	2	2	0	546.784
Glucosamine 6-sulfate	C6H13NO8S	[NH3+][C@H]1[C@H](O)O[C@H](COS([O-])(=O)=O)[C@@H](O)[C@@H]1O	CE	pos	msi 1	-3.385	3	9	16	29	0	0	4	8	29.6443	172.37	259.236	1	1	0	6.34965
Glutamate	C5H9NO4	[NH3+][C@@H](CCC(O)=O)C(O)=O	CE	pos	msi 1	-0.649	4	7	9	20	0	0	3	4	19.7759	102.24	148.137	1	2	1	575.521
Glutamine	C5H10N2O3	NC(=O)CC[C@H]([NH3+])C(O)=O	CE	pos	msi 2	-1.377	4	7	9	21	0	0	3	4	20.7407	108.03	147.153	1	1	1	974.452
glycine betaine	C5H12NO2	C[N+](C)(C)CC(O)=O	CE	pos	msi 2	-0.746	2	5	7	20	0	0	1	2	19.5055	37.3	118.154	2	1	1	422.59
Glycyl-proline	C7H12N2O3	[NH3+]CC(=O)N1CCCC1C(O)=O	CE	pos	msi 2	-0.727	3	7	12	25	0	0	2	4	25.5943	85.25	173.19	1	1	1	952.258
Guanidinosuccinate	C5H9N3O4	NC(=[NH2+])N[C@@H](CC(O)=O)C(O)=O	CE	pos	msi 1	-3.865	5	7	11	22	0	0	5	6	21.9759	138.24	176.151	4	2	1	724.319
Guanine	C5H5N5O	NC1=[NH+]C(=O)C2=C(N1)N=CN2	CE	pos	msi 2	0.057	0	6	12	17	0	0	4	5	19.1028	93.48	152.134	1	0	1	992.156
Guanosine	C10H13N5O5	NC1=NC2=C(N=CN2[C@@H]2O[C@H](CO)[C@@H](O)[C@H]2O)C(=O)N1	CE	pos	msi 1	-2.272	2	10	22	33	0	0	5	10	35.7783	153	283.241	0	0	0	421.334
Hypoxanthine	C5H4N4O	O=c1[nH]cnc2nc[nH]c12	CE	pos	msi 1	0.227	0	5	11	14	10	9	2	3	16.6692	74.43	136.112	0	0	0	64.5455
Inosine	C10H12N4O5	OC[C@H]1O[C@H]([C@H](O)[C@@H]1O)N1C=[NH+]C2=C1NC=NC2=O	CE	pos	msi 1	0.237	2	10	21	32	0	0	5	8	34.6783	128.59	269.234	1	0	0	-22.5571
Isobutyryl-carnitine	C11H22NO4	[H][C@@](CC(O)=O)(C[N+](C)(C)C)OC(=O)C(C)C	CE	pos	msi 2	0.026	7	8	15	38	0	0	1	4	38.3374	63.6	232.297	2	1	1	1091.88
Isoleucine	C6H13NO2	CC[C@H](C)[C@H]([NH3+])C(O)=O	CE	pos	msi 1	1.1	3	6	8	23	0	0	2	2	22.5991	64.94	132.181	1	1	1	724.167
Kynurenine	C10H12N2O3	[NH3+][C@@H](CC(=O)C1=CC=CC=C1[NH3+])C([O-])=O	CE	pos	msi 1	-0.749	4	9	15	28	0	0	2	3	30.8743	112.48	209.222	2	1	1	680.171
Methionine	C5H11NO2S	CSCC[C@H]([NH3+])C(O)=O	CE	pos	msi 1	0.847	4	7	8	21	0	0	2	2	22.4055	90.24	150.221	1	1	1	643.658
N2-Acetyl-lysine	C8H16N2O3	CC(=O)N[C@@H](CCCC[NH3+])C(O)=O	CE	pos	msi 2	0.027	7	9	12	30	0	0	3	4	30.0215	94.04	189.233	1	1	1	906.851
N-Acetylgalactosamine	C8H15NO6	CC(=O)NC1C(O)OC(CO)C(O)C1O	CE	pos	msi 1	-1.488	3	9	15	30	0	0	5	7	29.9939	119.25	221.208	0	0	0	-15.2304
N-Acetylhistidine	C8H11N3O3	CC(=O)NC(CC1=C[NH+]=CN1)C(O)=O	CE	pos	msi 2	-0.546	5	8	14	26	0	0	4	5	27.7875	92.4	198.2	1	1	1	861.944
N-acetylmannosamine	C8H15NO6	[H][C@@]1(O)O[C@H](CO)[C@@H](O)[C@H](O)[C@@H]1NC(C)=O	CE	pos	msi 1	-1.488	3	9	15	30	0	0	5	7	29.9939	119.25	221.208	0	0	0	-15.2304
N-acetylserine	C5H9NO4	CC(=O)N[C@@H](CO)C(O)=O	CE	pos	msi 1	-1.514	4	6	9	19	0	0	3	5	19.1091	86.63	147.129	0	1	0	-26.97
Niacin	C6H5NO2	OC(=O)C1=CN=CC=C1	CE	pos	msi 2	-0.508	1	6	9	14	0	0	1	3	16.598	49.66	123.11	0	1	0	647.153
Nicotinamide	C6H6N2O	NC(=O)C1=C[NH+]=CC=C1	CE	pos	msi 2	-0.366	1	6	9	16	0	0	2	2	18.2296	57.06	123.133	1	0	1	1971.19
N-Methylaspartate	C5H9NO4	C[NH2+][C@H](CC(O)=O)C([O-])=O	CE	pos	msi 1	-1.52	4	6	9	19	0	0	2	4	19.1091	94.04	147.129	2	2	0	366.602
N-methyl-glutamate	C6H11NO4	C[NH2+]C(CCC(O)=O)C(O)=O	CE	pos	msi 2	-0.681	5	7	10	23	0	0	3	4	22.8695	91.21	162.164	2	2	1	512.618
Noradrenaline	C8H11NO3	[NH3+]CC(O)c1ccc(O)c(O)c1	CE	pos	msi 2	0.421	2	8	12	24	6	6	4	1	25.5875	88.33	170.186	1	0	1	1094.08
Norleucine	C6H13NO2	CCCC[C@H]([NH3+])C(O)=O	CE	pos	msi 1	1.372	4	7	8	23	0	0	2	2	22.5991	64.94	132.181	1	1	1	725.403
O-Acetylserine	C5H9NO4	CC(=O)OC[C@H]([NH3+])C([O-])=O	CE	pos	msi 2	-0.997	4	7	9	19	0	0	1	4	19.1091	94.07	147.129	1	1	0	502.75
Ophthalmic acid	C11H19N3O6	CC[C@H](NC(=O)CC[C@H]([NH3+])C(O)=O)C(=O)NCC(O)=O	CE	pos	msi 2	-1.421	11	13	19	40	0	0	5	8	40.8079	160.44	290.293	1	2	1	433.545
Oxoproline	C5H7NO3	[O-]C(=O)C1CC(=O)C[NH2+]1	CE	pos	msi 1	-1.793	1	6	9	16	0	0	1	3	16.9736	73.81	129.114	2	1	0	-27.2857
Paracetamol	C8H9NO2	CC(=O)Nc1ccc(O)cc1	CE	pos	msi 2	0.87	2	8	11	20	6	6	2	2	22.7851	49.33	151.163	0	0	0	-0.205329
Phenylalanine	C9H11NO2	[NH3+][C@@H](CC1=CC=CC=C1)C(O)=O	CE	pos	msi 1	1.125	3	8	12	24	0	0	2	2	26.5455	64.94	166.197	1	1	1	501.697
Pipecolic acid	C6H11NO2	OC(=O)[C@@H]1CCCC[NH2+]1	CE	pos	msi 2	0.285	1	6	9	21	0	0	2	2	21.2655	53.91	130.165	2	1	1	1094.21
Proline	C5H9NO2	[O-]C(=O)[C@@H]1CCC[NH2+]1	CE	pos	msi 1	-0.554	1	5	8	17	0	0	1	2	17.5051	56.74	115.131	2	1	0	476.234
Propanoylcarnitine	C10H19NO4	CCC(=O)O[C@H](CC(O)=O)C[N+](C)(C)C	CE	pos	msi 1	-0.267	7	8	14	35	0	0	1	4	35.2439	63.6	218.27	2	1	1	947.049
Purine	C5H4N4	N1C=NC2=NC=[NH+]C=C12	CE	pos	msi 1	-0.512	0	5	10	14	0	0	2	3	16.534	50.72	121.12	1	0	1	865.9
Serine	C3H7NO3	[NH3+][C@@H](CO)C(O)=O	CE	pos	msi 1	-1.256	2	5	6	15	0	0	3	3	14.1203	85.17	106.101	1	1	1	695.98
Spermidine	C7H19N3	[NH3+]CCCC[NH2+]CCC[NH3+]	CE	pos	msi 1	0.526	7	10	9	32	0	0	3	0	30.2894	71.89	148.27	4	0	3	2841.99
Threitol	C4H10O4	OC[C@H](O)[C@@H](O)CO	CE	pos	msi 1	-2.552	3	6	7	18	0	0	4	4	16.9159	80.92	122.12	0	0	0	-40.7429
Trans-aconitate	C6H6O6	OC(=O)C\C(=C/C(O)=O)C(O)=O	CE	pos	msi 1	-1.034	4	7	11	18	0	0	3	6	19.3728	111.9	174.108	0	3	0	24.2512
Trigonelline	C7H7NO2	C[N+]1=CC(=CC=C1)C(O)=O	CE	pos	msi 1	0.616	1	6	10	18	0	0	1	2	20.3583	40.31	138.144	1	1	1	577.044
Tryptophan	C11H12N2O2	[NH3+][C@H](CC1=CNC2=CC=CC=C12)C(O)=O	CE	pos	msi 1	0.677	3	9	16	28	0	0	3	3	31.8323	76.97	205.234	1	1	1	642.912
Tyrosine	C9H11NO3	[NH3+][C@@H](CC1=CC=C(O)C=C1)C([O-])=O	CE	pos	msi 2	-0.492	3	9	13	24	0	0	2	3	26.6807	88	181.189	1	1	0	593.902
Uracil	C4H4N2O2	O=C1NC=CC(=O)N1	CE	pos	msi 1	-0.875	0	5	8	12	0	0	2	4	13.5112	58.2	112.087	0	0	0	-8.71451
Urate	C5H4N4O3	O=C1NC2=C(N1)C(=O)NC(=O)N2	CE	pos	msi 1	-1.191	0	7	13	16	0	0	4	7	18.2732	99.33	168.11	0	0	0	-5.87923
Uridine	C9H12N2O6	OC[C@H]1O[C@H]([C@H](O)[C@@H]1O)N1C=CC(=O)NC1=O	CE	pos	msi 1	-2.117	2	10	18	29	0	0	4	8	30.8535	119.33	244.202	0	0	0	21.7267
Urocanic acid	C6H6N2O2	OC(=O)\C=C\C1=CNC=[NH+]1	CE	pos	msi 2	0.614	2	7	10	17	0	0	3	3	19.0316	63.3	139.132	1	1	1	1580.79
Valine	C5H11NO2	CC(C)[C@H]([NH3+])C(O)=O	CE	pos	msi 2	0.531	2	5	7	20	0	0	2	2	19.5055	64.94	118.154	1	1	1	970.273
Table S3: Metabolites detected in C. elegans using CE-MS and HILIC-MS in positive and negative mode and their physicochemical properties.

## Sheet: Table_S4
	Substance	[M-H]-	[M+H]+	mobility
negative EOF marker	Ethylsulfate	124.99		-1937
neutral EOF marker	Paracetamol	150.05	152.07	0
positive EOF marker	Procaine		237.16	1239.2
Table S4: Electroosmotic flow (EOF) markers added to each sample and used to perform effective mobility scale transformation of CE-MS data.

## Sheet: Table_S5
method	ion	mean	n	min	max	sd	RSD %
CE	neg	7051	8	51	40468	13678	194
CE	pos	5305	48	23	78679	12948	244
HILIC	neg	49878	6	5239	211436	81561	164
HILIC	pos	117800	38	82	2548220	417474	354
Table S5: Summary of intensity values of commonly detected features in HILIC and CE over all C. elegans QC samples
